# Supplementary material for: Plant elicitor peptide 1 fortifies root cell walls and triggers a systemic root-to-shoot immune signaling in Arabidopsis
Source: Plant Signal Behav. 2022 Feb 15;17(1):2034270. doi: 10.1080/15592324.2022.2034270 (PMC9176251; doi:10.1080/15592324.2022.2034270)
Supplement: Supplemental Material [file KPSB_A_2034270_SM0290.zip]

Archive with 2 entries (2 files):
- psb Supplementary_marterials-1.docx
- Supplementary marterials.pdf
